# Supplementary material for: Relationships between Th1 or Th2 iNKT Cell Activity and Structures of CD1d-Antigen Complexes: Meta-analysis of CD1d-Glycolipids Dynamics Simulations
Source: PLoS Comput Biol. 2014 Nov 6;10(11):e1003902. doi: 10.1371/journal.pcbi.1003902 (PMC4222593; doi:10.1371/journal.pcbi.1003902)
Supplement: Table S1 — Inter-helix distance α1- α2 calculated either over 17 centroids, or over 11 centroids (on the A′ side of the CD1d protein in this case). (XLSX) [file pcbi.1003902.s006.xlsx]

## Sheet: Feuil1
	System	Inter-helix distance (Å) over 17 centroids (α1 and α2 helices. both A' and F' sides)			average (Å)	RMSD (Å)	average by centroid (Å)
		Replica 1	Replica 2	Replica 3
H_aGAL	1	225.8	230	235	230.3	4.6	13.5±0.3
M_aGAL	2	236	232	227	231.7	4.5	13.6±0.3
H_OCH	3	227.9	231.4	225.9	228.4	2.8	13.4±0.2
M_OCH	4	228.4	231.4	225.9	228.6	2.7	13.4±0.2
H_OCH9	5	231.9	229.4	234.9	232.1	2.8	13.7±0.2
H_7DW	6	228	230.6	224.1	227.6	3.3	13.4±0.2
M_7DW	7	225.2	223	230.8	226.3	4.0	13.3±0.3
H_NUaGAL	8	231	233.6	230.8	231.8	1.6	13.6±0.1
M_NUaGAL	9	235.2	240.4	240.5	238.7	3.0	14.0±0.2
H_GOF	10	236.8	232	233.1	234.0	2.5	13.8±0.2
M_GOF	11	231.7	232.5	234	232.7	1.1	13.7±0.1
H_SaGAL	12	229.4	233.2	227.4	230	3.0	13.5±0.2
M_SaGAL	13	231.4	235.1	236.5	234.3	2.7	13.8±0.2
M_AZOL	14	233.2	233.6	231.3	232.7	1.2	13.7±0.1
H_CD1d	15	194.6	181.5	193.3	189.8	7.2	11.2±0.5
H_LIP	16	234.7	214.4	223.9	224.3	10.2	13.2±0.6
	System	Inter-helix distance (Å) over 11 centroids (α1 and α2 helices on the A' side)			average (Å)	RMSD (Å)	average by centroid (Å)
		Replica 1	Replica 2	Replica 3
H_aGAL	1	140.2	141.7	136.9	139.6	2.4	12.7±0.2
M_aGAL	2	154.8	154.6	152.2	153.9	1.4	14.0±0.1
H_OCHLip	3	138.3	135.9	138.9	137.7	1.6	12.5±0.1
M_OCHLip	4	149.6	152.5	153.5	151.9	2.0	13.8±0.2
H_OCH9	5	142.8	143.5	138.7	141.6	2.6	12.9±0.2
H_7DW	6	133.1	135.5	137.4	135.3	2.1	12.3±0.2
M_7DW	7	147.8	147.3	150.9	148.6	2.0	13.5±0.2
H_NUaGAL	8	139.3	140.9	139.8	140.0	0.8	12.7±0.1
M_NUaGAL	9	157.6	168.9	162.7	163.1	5.7	14.8±0.4
H_GOF	10	143.7	136.3	140.2	140.0	3.7	12.7±0.3
M_GOF	11	152.9	157	156.5	155.5	2.2	14.1±0.2
H_SaGAL	12	139.5	137.2	137.4	138.1	1.3	12.6±0.1
M_SaGAL	13	153.1	153.2	153.4	153.2	0.2	13.9±0.1
M_AZOL	14	157.7	156.5	153.5	155.9	2.2	14.2±0.2
H_CD1d	15	119.6	110.2	118	116.0	5.0	10.5±0.3
H_LIP	16	143.7	125.2	139.9	136.3	9.7	12.4±0.6
