# Supplementary material for: Relationships between Th1 or Th2 iNKT Cell Activity and Structures of CD1d-Antigen Complexes: Meta-analysis of CD1d-Glycolipids Dynamics Simulations
Source: PLoS Comput Biol. 2014 Nov 6;10(11):e1003902. doi: 10.1371/journal.pcbi.1003902 (PMC4222593; doi:10.1371/journal.pcbi.1003902)
Supplement: Table S2 — The volume enclosed by the free energy isosurface at 9 kBT in the 3D_representation (φx, φy, φz) of all 14 loaded-CD1d systems. (XLSX) [file pcbi.1003902.s007.xlsx]

## Sheet: Feuil1
	System	Volume of the conformational space in the 3D_representation (ϕx, ϕy, ϕz); isovalue: 9kBT
		Replica 1	Replica 2	Replica 3	Average
H_aGAL	1	86377.8	68187.7	95901.4	83489±14081
M_aGAL	2	62752.3	49151.9	49507.8	53804±7752
H_OCH	3	82155.4	108184	67056.3	85798±20805
M_OCH	4	54820.8	53601.9	54284.3	54235±611
H_OCH9	5	92215.6	115631	95732.3	101193±12627
H_7DW	6	60985.2	54762.5	56786.2	57511±3175
M_7DW	7	47898.2	44678.9	43920.8	45499±2112
H_NUaGAL	8	70689.7	60571.2	81385.6	70882±10409
M_NUaGAL	9	58739.9	54208.4	67779.5	60243±6910
H_GOF	10	66758.9	77903.9	72975.5	72546±5585
M_GOF	11	50149.4	76375.9	65936.6	64154±13204
H_SaGAL	12	107635	135507	131751	124964±15125
M_SaGAL	13	130392	127213	152169	136591±13584
M_AZOL	14	92705.5	93521.9	82534.5	89587±6122
